# Supplementary material for: Iterative computational design and crystallographic screening identifies potent inhibitors targeting the Nsp3 macrodomain of SARS-CoV-2
Source: Proc Natl Acad Sci U S A. 2023 Jan 4;120(2):e2212931120. doi: 10.1073/pnas.2212931120 (PMC9926234; doi:10.1073/pnas.2212931120)
Supplement: Supplementary file 9 — Dataset S08 (XLSX) [file pnas.2212931120.sd08.xlsx]

## Sheet: Dataset_S8
Compound	Concentration (µM)	Tma mean (°C)	Tma SD (°C)
DMSO	0	51.34	0.2
ZINC000078036511	25	51.64	0.19
ZINC000078036511	12.5	51.46	0.18
ZINC000078036511	100	51.79	0.08
ZINC000078036511	50	51.88	0.35
ZINC000078036511	250	51.55	0.24
ZINC000078036511	125	51.34	0.07
ZINC000078036511	1000	52.12	0.21
ZINC000078036511	500	51.72	0.19
ZINC000361138637	100	51.14	0.11
ZINC000361138637	50	51.35	0.04
ZINC000361138637	25	51.22	0.17
ZINC000361138637	12.5	51.36	0.12
ZINC000361138637	1000	50.97	0.68
ZINC000361138637	500	51.33	0.11
ZINC000361138637	250	51.52	0.22
ZINC000361138637	125	51.39	0.3
ZINC000884519020	50	50.93	0.26
ZINC000884519020	25	50.79	0.14
ZINC000884519020	12.5	51.04	0.02
ZINC000884519020	100	51.15	0.15
ZINC000884519020	500	51.65	0.27
ZINC000884519020	250	51.67	0.15
ZINC000884519020	125	51.61	0.16
ZINC000884519020	1000	52.05	0.26
ZINC000043461211	25	51.5	0.07
ZINC000043461211	12.5	51.3	0.12
ZINC000043461211	100	51.61	0.13
ZINC000043461211	50	51.75	0.11
ZINC000043461211	250	51.41	0.05
ZINC000043461211	125	51.39	0.12
ZINC000043461211	1000	51.65	0.32
ZINC000043461211	500	51.7	0.11
ZINC000110510893	100	51.06	0.11
ZINC000110510893	50	51.32	0.24
ZINC000110510893	25	51.41	0.27
ZINC000110510893	12.5	51.27	0.11
ZINC000110510893	1000	51.54	0.08
ZINC000110510893	500	51.53	0.12
ZINC000110510893	250	51.77	0.06
ZINC000110510893	125	51.67	0.04
ZINC000110510953	7.5	51.41	0.24
ZINC000110510953	3.75	51.64	0.21
ZINC000110510953	30	51.08	0.15
ZINC000110510953	15	51.18	0.07
ZINC000110510953	75	51.75	0.34
ZINC000110510953	37.5	51.56	0.02
ZINC000110510953	300	51.91	0.14
ZINC000110510953	150	51.79	0.26
ZINC000118179920	100	51.26	0.14
ZINC000118179920	50	51.07	0.13
ZINC000118179920	25	51.36	0.12
ZINC000118179920	12.5	51.2	0.06
ZINC000118179920	1000	52.01	0.26
ZINC000118179920	500	52.15	0.21
ZINC000118179920	250	51.78	0.24
ZINC000118179920	125	51.92	0.17
ZINC000173980856	100	50.89	0.07
ZINC000173980856	50	51.07	0.17
ZINC000173980856	25	51.24	0.09
ZINC000173980856	12.5	51.08	0.1
ZINC000173980856	1000	51.42	0.18
ZINC000173980856	500	51.67	0.07
ZINC000173980856	250	51.58	0.11
ZINC000173980856	125	51.68	0.25
ZINC000182324508	100	51.13	0.05
ZINC000182324508	50	51.52	0.2
ZINC000182324508	25	51.42	0.17
ZINC000182324508	12.5	51.2	0.06
ZINC000182324508	1000	51.24	0.02
ZINC000182324508	500	51.39	0.04
ZINC000182324508	250	51.54	0.04
ZINC000182324508	125	51.57	0.02
ZINC000189176019	50	51.46	0.18
ZINC000189176019	25	51.32	0.1
ZINC000189176019	12.5	51.2	0.02
ZINC000189176019	100	51.45	0.16
ZINC000189176019	500	50.93	0.15
ZINC000189176019	250	51.25	0.02
ZINC000189176019	125	51.33	0.12
ZINC000189176019	1000	50.9	0.05
ZINC000222377450	25	51.45	0.1
ZINC000222377450	12.5	51.51	0.06
ZINC000222377450	100	51.47	0.06
ZINC000222377450	50	51.34	0.17
ZINC000222377450	250	51.63	0.18
ZINC000222377450	125	51.51	0.09
ZINC000222377450	1000	51.61	0.11
ZINC000222377450	500	52.01	0.15
ZINC000285507655	100	51.67	0.15
ZINC000285507655	50	51.88	0.28
ZINC000285507655	25	52.06	0.14
ZINC000285507655	12.5	51.46	0.04
ZINC000285507655	1000	51.92	0.15
ZINC000285507655	500	51.82	0.13
ZINC000285507655	250	51.98	0.02
ZINC000285507655	125	51.6	0.29
ZINC000292637864	100	51.34	0.05
ZINC000292637864	50	51.31	0.04
ZINC000292637864	25	51.35	0.11
ZINC000292637864	12.5	51.43	0.02
ZINC000292637864	1000	51.71	0.22
ZINC000292637864	500	51.63	0.07
ZINC000292637864	250	51.61	0.15
ZINC000292637864	125	51.75	0.07
ZINC000302059710	100	51.75	0.04
ZINC000302059710	50	51.74	0.13
ZINC000302059710	25	51.72	0.21
ZINC000302059710	12.5	51.96	0.15
ZINC000302059710	1000	51.18	0.07
ZINC000302059710	500	51.32	0.2
ZINC000302059710	250	51.49	0.12
ZINC000302059710	125	51.64	0.05
ZINC000336444141	50	51.13	0.06
ZINC000336444141	25	51.04	0.13
ZINC000336444141	12.5	50.9	0.17
ZINC000336444141	100	51.17	0.11
ZINC000336444141	500	51.42	0.14
ZINC000336444141	250	51.57	0.17
ZINC000336444141	125	51.61	0.06
ZINC000336444141	1000	51.09	0.41
ZINC000339235289	50	51.72	0.11
ZINC000339235289	25	51.7	0.09
ZINC000339235289	12.5	51.67	0.04
ZINC000339235289	100	51.55	0.31
ZINC000339235289	500	51.58	0.26
ZINC000339235289	250	51.44	0.14
ZINC000339235289	125	51.44	0.22
ZINC000339235289	1000	52.91	0.44
ZINC000345855262	25	51.42	0.07
ZINC000345855262	12.5	51.54	0.13
ZINC000345855262	100	51.99	0.28
ZINC000345855262	50	51.78	0.38
ZINC000345855262	250	50.86	0.31
ZINC000345855262	125	51.49	0.14
ZINC000345855262	1000	51.56	0.38
ZINC000345855262	500	51.82	0.1
ZINC000350686468	100	50.8	0
ZINC000350686468	50	51.18	0.19
ZINC000350686468	25	51.33	0.1
ZINC000350686468	12.5	51.25	0.09
ZINC000350686468	1000	51.04	0.09
ZINC000350686468	500	51.52	0.21
ZINC000350686468	250	51.84	0.13
ZINC000350686468	125	51.74	0.11
ZINC000350813789	50	51.44	0.12
ZINC000350813789	25	51.36	0.18
ZINC000350813789	12.5	51.21	0.02
ZINC000350813789	100	51.13	0.11
ZINC000350813789	500	51.58	0.08
ZINC000350813789	250	51.54	0.07
ZINC000350813789	125	51.45	0.09
ZINC000350813789	1000	51.77	0.11
ZINC000351161347	100	51.6	0.13
ZINC000351161347	50	51.71	0.26
ZINC000351161347	25	51.78	0.22
ZINC000351161347	12.5	51.85	0.2
ZINC000351161347	1000	51.2	0.35
ZINC000351161347	500	51.16	0.24
ZINC000351161347	250	51.18	0.36
ZINC000351161347	125	51.6	0.05
ZINC000352369310	30	51.58	0.13
ZINC000352369310	15	51.72	0.06
ZINC000352369310	7.5	51.67	0.11
ZINC000352369310	3.75	51.78	0.21
ZINC000352369310	300	51.24	0.11
ZINC000352369310	150	51.11	0.13
ZINC000352369310	75	51.44	0.1
ZINC000352369310	37.5	51.44	0.25
ZINC000352487041	25	51.46	0.07
ZINC000352487041	12.5	51.36	0.01
ZINC000352487041	100	51.53	0.05
ZINC000352487041	50	51.49	0.02
ZINC000352487041	250	51.61	0.14
ZINC000352487041	125	51.49	0.12
ZINC000352487041	1000	51.63	0.13
ZINC000352487041	500	51.71	0.04
ZINC000356759652	25	51.01	0.07
ZINC000356759652	12.5	51.03	0.1
ZINC000356759652	100	51.03	0.1
ZINC000356759652	50	51.32	0.08
ZINC000356759652	250	51.74	0.11
ZINC000356759652	125	51.75	0.08
ZINC000356759652	1000	51.54	0.15
ZINC000356759652	500	51.72	0.14
ZINC000359061121	100	50.86	0.05
ZINC000359061121	50	50.89	0.13
ZINC000359061121	25	50.8	0.26
ZINC000359061121	12.5	51.04	0.14
ZINC000359061121	1000	51.51	0.28
ZINC000359061121	500	51.57	0.1
ZINC000359061121	250	51.53	0.02
ZINC000359061121	125	51.61	0.19
ZINC000368135547	50	51.53	0.31
ZINC000368135547	25	51.71	0.04
ZINC000368135547	12.5	51.64	0.02
ZINC000368135547	100	51.3	0.16
ZINC000368135547	500	51.03	0.02
ZINC000368135547	250	51.15	0.18
ZINC000368135547	125	51.31	0.11
ZINC000368135547	1000	50.9	0.12
ZINC000371562024	25	51.63	0.15
ZINC000371562024	12.5	51.45	0.18
ZINC000371562024	100	51.68	0.17
ZINC000371562024	50	51.81	0.13
ZINC000371562024	250	51.2	0.02
ZINC000371562024	125	51.12	0.51
ZINC000371562024	1000	51.04	0.14
ZINC000371562024	500	51.32	0.1
ZINC000371804911	100	51.21	0.09
ZINC000371804911	50	51.18	0.04
ZINC000371804911	25	51.14	0.15
ZINC000371804911	12.5	51.08	0.09
ZINC000371804911	1000	51.58	0.11
ZINC000371804911	500	51.53	0.26
ZINC000371804911	250	51.85	0.17
ZINC000371804911	125	51.88	0.44
ZINC000373034135	100	51.06	0.04
ZINC000373034135	50	51.23	0.11
ZINC000373034135	25	51.14	0.15
ZINC000373034135	12.5	51.39	0.06
ZINC000373034135	1000	50.87	0.78
ZINC000373034135	500	51.49	0.06
ZINC000373034135	250	51.54	0.07
ZINC000373034135	125	51.51	0.06
ZINC000413143167	100	51.7	0.1
ZINC000413143167	50	51.96	0.18
ZINC000413143167	25	51.96	0.3
ZINC000413143167	12.5	51.53	0.09
ZINC000413143167	1000	51.09	0.49
ZINC000413143167	250	51.44	0.39
ZINC000413143167	125	51.32	0.31
ZINC000413143167	63	50.71	0.56
ZINC000450476923	100	51.71	0.08
ZINC000450476923	50	51.75	0.15
ZINC000450476923	25	51.84	0.07
ZINC000450476923	12.5	51.79	0.22
ZINC000450476923	1000	52.26	0.11
ZINC000450476923	500	52.02	0.15
ZINC000450476923	250	51.58	0.11
ZINC000450476923	125	51.27	0.45
ZINC000542791186	50	51.14	0.04
ZINC000542791186	25	51.23	0.11
ZINC000542791186	12.5	51.37	0.24
ZINC000542791186	100	51.44	0.12
ZINC000542791186	500	51.44	0.05
ZINC000542791186	250	51.3	0.18
ZINC000542791186	125	51.56	0.05
ZINC000542791186	1000	51.39	0.04
ZINC000546336511	50	51.52	0.28
ZINC000546336511	25	51.61	0.17
ZINC000546336511	12.5	51.86	0.06
ZINC000546336511	100	51.18	0.38
ZINC000546336511	500	51.21	0.1
ZINC000546336511	250	51.15	0.18
ZINC000546336511	125	51.28	0.09
ZINC000546336511	1000	51.11	0.05
ZINC000559260078	50	51.21	0.12
ZINC000559260078	25	51.08	0.06
ZINC000559260078	12.5	51.08	0.05
ZINC000559260078	100	51.25	0.14
ZINC000559260078	500	52.07	0.77
ZINC000559260078	250	51.77	0.37
ZINC000559260078	125	51.6	0.17
ZINC000559260078	1000	51.95	0.18
ZINC000570815972	25	51.25	0.1
ZINC000570815972	12.5	51.3	0.06
ZINC000570815972	100	51.27	0.04
ZINC000570815972	50	51.31	0.04
ZINC000570815972	250	51.74	0.12
ZINC000570815972	125	51.54	0.17
ZINC000570815972	1000	51.81	0.28
ZINC000570815972	500	51.75	0.18
ZINC000579359572	25	51.25	0.05
ZINC000579359572	12.5	51.33	0.06
ZINC000579359572	100	51.37	0.34
ZINC000579359572	50	51.49	0.12
ZINC000579359572	250	51.57	0.09
ZINC000579359572	125	51.53	0.13
ZINC000579359572	1000	51.55	0.76
ZINC000579359572	500	51.99	0.22
ZINC000641881628	30	51.04	0.18
ZINC000641881628	15	51.07	0.09
ZINC000641881628	7.5	50.71	0.38
ZINC000641881628	3.75	51	0.06
ZINC000641881628	300	51.51	0.14
ZINC000641881628	150	51.68	0.2
ZINC000641881628	75	50.89	0.46
ZINC000641881628	37.5	51.62	0.41
ZINC000642067873	100	51.49	0.09
ZINC000642067873	50	51.36	0.14
ZINC000642067873	25	51.33	0.08
ZINC000642067873	12.5	51.15	0.09
ZINC000642067873	1000	52.65	0.22
ZINC000642067873	500	52.57	0.15
ZINC000642067873	250	52.29	0.12
ZINC000642067873	125	52.34	0.04
ZINC000649348648	7.5	51.46	0.24
ZINC000649348648	3.75	51.6	0.18
ZINC000649348648	30	51.84	0.08
ZINC000649348648	15	51.76	0.38
ZINC000649348648	75	51.25	0.18
ZINC000649348648	37.5	50.99	0.5
ZINC000649348648	300	51.39	0.12
ZINC000649348648	150	50.37	2.17
ZINC000664632051	100	51.64	0.19
ZINC000664632051	50	52.08	0.21
ZINC000664632051	25	51.99	0.06
ZINC000664632051	12.5	51.74	0.2
ZINC000664632051	1000	52.24	0.13
ZINC000664632051	500	52.08	0.06
ZINC000664632051	250	52.01	0.04
ZINC000664632051	125	51.81	0.18
ZINC000679635167	100	51.27	0.12
ZINC000679635167	50	51.53	0.09
ZINC000679635167	25	51.72	0.21
ZINC000679635167	12.5	52.08	0.15
ZINC000679635167	1000	49.87	0.1
ZINC000679635167	500	50.75	0.24
ZINC000679635167	250	50.87	0.24
ZINC000679635167	125	51.08	0.36
ZINC000681764827	50	51.68	0.15
ZINC000681764827	25	51.58	0.07
ZINC000681764827	12.5	51.78	0.06
ZINC000681764827	100	51.68	0.21
ZINC000681764827	500	51.99	0.17
ZINC000681764827	250	51.23	0.12
ZINC000681764827	125	51.73	0.33
ZINC000681764827	1000	52.41	0.25
ZINC000733430132	100	50.83	0.21
ZINC000733430132	50	51.58	0.46
ZINC000733430132	25	51.55	0.2
ZINC000733430132	12.5	51.37	0.1
ZINC000733430132	1000	51.44	0.35
ZINC000733430132	500	51.51	0.29
ZINC000733430132	250	51.07	0.02
ZINC000733430132	125	51.32	0.1
ZINC000745413896	50	50.94	0.14
ZINC000745413896	25	51.07	0.25
ZINC000745413896	12.5	51.27	0.1
ZINC000745413896	100	50.93	0.13
ZINC000745413896	500	51.3	0.56
ZINC000745413896	250	51.68	0.29
ZINC000745413896	125	51.75	0.28
ZINC000745413896	1000	51.91	0.15
ZINC000772152995	100	51.08	0.02
ZINC000772152995	50	51.13	0.33
ZINC000772152995	25	44.36	12.28
ZINC000772152995	12.5	51.3	0.17
ZINC000772152995	1000	51.07	0.27
ZINC000772152995	500	51.33	0.26
ZINC000772152995	250	51.42	0.32
ZINC000772152995	125	51.63	0.17
ZINC000773730329	25	51.78	0.23
ZINC000773730329	12.5	51.72	0.09
ZINC000773730329	100	51.72	0.13
ZINC000773730329	50	51.6	0.21
ZINC000773730329	250	51.34	0.03
ZINC000773730329	125	51.3	0.02
ZINC000773730329	1000	51.1	0.04
ZINC000773730329	500	51.24	0.02
ZINC000779122380	50	51.22	0.13
ZINC000779122380	25	51.08	0.05
ZINC000779122380	12.5	51.08	0.1
ZINC000779122380	100	51.39	0.08
ZINC000779122380	500	51.56	0.02
ZINC000779122380	250	51.45	0.08
ZINC000779122380	125	51.5	0.07
ZINC000779122380	1000	51.48	0.23
ZINC000798346395	25	51.4	0.09
ZINC000798346395	12.5	51.56	0.09
ZINC000798346395	100	51.27	0.14
ZINC000798346395	50	51.39	0.04
ZINC000798346395	250	51.56	0.06
ZINC000798346395	125	51.56	0.11
ZINC000798346395	1000	51.74	0.11
ZINC000798346395	500	51.74	0.1
ZINC000820965086	100	51.54	0.04
ZINC000820965086	50	51.7	0.15
ZINC000820965086	25	51.64	0.13
ZINC000820965086	12.5	50.4	0.96
ZINC000820965086	1000	51.67	0.11
ZINC000820965086	500	51.88	0.15
ZINC000820965086	250	51.82	0.06
ZINC000820965086	125	51.64	0.06
ZINC000827900828	100	51.82	0.02
ZINC000827900828	50	52.22	0.08
ZINC000827900828	25	52.19	0.06
ZINC000827900828	12.5	51.29	0.26
ZINC000827900828	1000	51.31	0.22
ZINC000827900828	500	51.46	0.17
ZINC000827900828	250	51.74	0.26
ZINC000827900828	125	51.14	0.78
ZINC000835985505	100	51.07	0.02
ZINC000835985505	50	51.39	0.16
ZINC000835985505	25	51.6	0.02
ZINC000835985505	12.5	51.44	0.15
ZINC000835985505	1000	51.31	0.04
ZINC000835985505	500	51.53	0.02
ZINC000835985505	250	51.53	0.16
ZINC000835985505	125	51.39	0.03
ZINC000865679550	50	51.34	0.06
ZINC000865679550	25	51.21	0.15
ZINC000865679550	12.5	51.03	0.02
ZINC000865679550	100	51.44	0.1
ZINC000865679550	500	51.36	0.14
ZINC000865679550	250	51.39	0.04
ZINC000865679550	125	51.55	0.17
ZINC000865679550	1000	51.67	0.07
ZINC000866018680	100	51.49	0.09
ZINC000866018680	50	51.75	0.15
ZINC000866018680	25	51.82	0.09
ZINC000866018680	12.5	51.65	0.14
ZINC000866018680	1000	51.91	0.15
ZINC000866018680	500	51.89	0.11
ZINC000866018680	250	51.42	0.07
ZINC000866018680	125	51.65	0.19
ZINC000879258074	25	51.17	0.11
ZINC000879258074	12.5	51.17	0.11
ZINC000879258074	100	50.85	0.17
ZINC000879258074	50	51.11	0.11
ZINC000879258074	250	51.7	0.27
ZINC000879258074	125	51.71	0.11
ZINC000879258074	1000	51.36	0.16
ZINC000879258074	500	51.49	0.41
ZINC000881775356	100	50.93	0.04
ZINC000881775356	50	51.41	0.31
ZINC000881775356	25	51.26	0.14
ZINC000881775356	12.5	51.28	0.02
ZINC000881775356	1000	51.64	0.11
ZINC000881775356	500	51.79	0.18
ZINC000881775356	250	51.6	0.13
ZINC000881775356	125	51.68	0.4
ZINC000882897665	100	51.25	0.06
ZINC000882897665	50	50.94	0.09
ZINC000882897665	25	51.29	0.47
ZINC000882897665	12.5	51.37	0.33
ZINC000882897665	1000	51.54	0.08
ZINC000882897665	500	51.38	0.18
ZINC000882897665	250	51.79	0.41
ZINC000882897665	125	51.92	0.33
ZINC000882897766	50	51.68	0.02
ZINC000882897766	25	51.74	0.09
ZINC000882897766	12.5	51.6	0.09
ZINC000882897766	100	51.3	0.56
ZINC000882897766	500	51.15	0.18
ZINC000882897766	250	51.46	0.53
ZINC000882897766	125	51.01	0.11
ZINC000882897766	1000	51.7	0.06
ZINC000891493271	25	51.29	0.12
ZINC000891493271	12.5	51.25	0.06
ZINC000891493271	100	51.56	0.09
ZINC000891493271	50	51.36	0.05
ZINC000891493271	250	51.94	0.13
ZINC000891493271	125	51.77	0.1
ZINC000891493271	1000	53.02	0.13
ZINC000891493271	500	52.36	0.12
ZINC000893191027	100	51.74	0.02
ZINC000893191027	50	51.68	0.02
ZINC000893191027	25	51.49	0.16
ZINC000893191027	12.5	51.39	0.17
ZINC000893191027	1000	52.41	0.03
ZINC000893191027	500	52.16	0.15
ZINC000893191027	250	52.12	0.16
ZINC000893191027	125	51.96	0.26
ZINC000896334066	25	51.1	0
ZINC000896334066	12.5	50.94	0.15
ZINC000896334066	100	50.9	0.09
ZINC000896334066	50	50.67	0.31
ZINC000896334066	250	51.66	0.39
ZINC000896334066	125	51.57	0.27
ZINC000896334066	1000	51.92	0.19
ZINC000896334066	500	51.65	0.13
ZINC000896845531	100	51.28	0.09
ZINC000896845531	50	51.29	0.13
ZINC000896845531	25	51.3	0.12
ZINC000896845531	12.5	51.27	0.19
ZINC000896845531	1000	51.49	0.02
ZINC000896845531	500	51.88	0
ZINC000896845531	250	51.81	0.29
ZINC000896845531	125	51.84	0.18
ZINC000897286891	25	51.46	0.22
ZINC000897286891	12.5	51.63	0
ZINC000897286891	100	51.78	0.32
ZINC000897286891	50	51.73	0.56
ZINC000897286891	250	51.16	0.42
ZINC000897286891	125	50.99	0.29
ZINC000897286891	1000	51.72	0.14
ZINC000897286891	500	51.57	0.1
ZINC000904236028	100	51.91	0.13
ZINC000904236028	50	51.96	0.15
ZINC000904236028	25	51.98	0.28
ZINC000904236028	12.5	51.65	0.29
ZINC000904236028	1000	51.38	0.06
ZINC000904236028	500	51.41	0.19
ZINC000904236028	250	51.49	0.12
ZINC000904236028	125	51.52	0.39
ZINC000905245728	50	51.23	0.13
ZINC000905245728	25	51.27	0.07
ZINC000905245728	12.5	51.44	0.06
ZINC000905245728	100	51.13	0.5
ZINC000905245728	500	51.34	0.14
ZINC000905245728	250	51.21	0.06
ZINC000905245728	125	51.43	0.02
ZINC000905245728	1000	51.15	0.27
ZINC000910053700	100	51.61	0.15
ZINC000910053700	50	51.78	0.14
ZINC000910053700	25	51.79	0.18
ZINC000910053700	12.5	51.81	0.27
ZINC000910053700	1000	51.38	0.14
ZINC000910053700	500	51.25	0.34
ZINC000910053700	250	51.23	0.08
ZINC000910053700	125	51.29	0.2
ZINC000910475722	100	51.2	0.02
ZINC000910475722	50	51.06	0.18
ZINC000910475722	25	51.3	0.14
ZINC000910475722	12.5	51.1	0.22
ZINC000910475722	1000	51.78	0.12
ZINC000910475722	500	51.96	0.15
ZINC000910475722	250	52.06	0.25
ZINC000910475722	125	51.32	0.74
ZINC000920153280	50	51.28	0.09
ZINC000920153280	25	51.54	0.11
ZINC000920153280	12.5	51.84	0.22
ZINC000920153280	100	51.4	0.45
ZINC000920153280	500	50.82	0.25
ZINC000920153280	250	50.96	0.27
ZINC000920153280	125	51.07	0.21
ZINC000920153280	1000	50.73	1.24
ZINC000924094620	100	51.56	0.06
ZINC000924094620	50	51.41	0.08
ZINC000924094620	25	51.25	0.1
ZINC000924094620	12.5	51.01	0.22
ZINC000924094620	1000	51.58	0.59
ZINC000924094620	500	51.81	0.16
ZINC000924094620	250	52.01	0.19
ZINC000924094620	125	52.1	0.35
ZINC001165768885	25	51.68	0.21
ZINC001165768885	12.5	51.64	0.02
ZINC001165768885	100	51.67	0.15
ZINC001165768885	50	51.56	0.24
ZINC001165768885	250	51.73	0.95
ZINC001165768885	125	50.8	0.22
ZINC001165768885	1000	50.44	0.12
ZINC001165768885	500	49.26	2.02
ZINC001184571635	50	51.36	0.31
ZINC001184571635	25	51.08	0.11
ZINC001184571635	12.5	50.99	0.06
ZINC001184571635	100	51	0.18
ZINC001184571635	500	51.58	0.15
ZINC001184571635	250	51.45	0.14
ZINC001184571635	125	51.37	0.12
ZINC001184571635	1000	51.84	0.07
ZINC001187497156	25	51.33	0.3
ZINC001187497156	12.5	51.03	0.06
ZINC001187497156	100	51.53	0.11
ZINC001187497156	50	51.74	0.3
ZINC001187497156	250	51.89	0.31
ZINC001187497156	125	51.75	0.22
ZINC001187497156	1000	50.92	0.85
ZINC001187497156	500	51.74	0.02
ZINC001337833291	100	51.3	0.06
ZINC001337833291	50	51.13	0.12
ZINC001337833291	25	50.97	0.07
ZINC001337833291	12.5	51.03	0.38
ZINC001337833291	1000	51.56	0.06
ZINC001337833291	500	52.01	0.19
ZINC001337833291	250	51.57	0.06
ZINC001337833291	125	51.63	0.23
ZINC001364194305	100	51.34	0.12
ZINC001364194305	50	51.27	0.11
ZINC001364194305	25	51.36	0.45
ZINC001364194305	12.5	51.27	0.11
ZINC001364194305	1000	52.44	0.08
ZINC001364194305	500	52.23	0.09
ZINC001364194305	250	52.28	0.46
ZINC001364194305	125	52.53	0.33
ZINC001364630288	25	51.23	0.15
ZINC001364630288	12.5	51.21	0.05
ZINC001364630288	100	51.39	0.04
ZINC001364630288	50	51.46	0.04
ZINC001364630288	250	51.32	0.25
ZINC001364630288	125	51.37	0.02
ZINC001364630288	1000	51.7	0.14
ZINC001364630288	500	51.64	0.02
ZINC001458791015	50	51.04	0.06
ZINC001458791015	25	51.17	0.1
ZINC001458791015	12.5	51.21	0.06
ZINC001458791015	100	51.24	0.02
ZINC001458791015	500	51.3	0.24
ZINC001458791015	250	51.54	0.11
ZINC001458791015	125	51.58	0
ZINC001458791015	1000	51.88	0.07
ZINC001472868186	7.5	51.2	0.15
ZINC001472868186	3.75	51.01	0.07
ZINC001472868186	30	51.37	0.12
ZINC001472868186	15	51.08	0.02
ZINC001472868186	75	51.68	0.09
ZINC001472868186	37.5	51.6	0.02
ZINC001472868186	300	51.43	0.05
ZINC001472868186	150	51.82	0.09
ZINC001559178387	100	51.96	0.07
ZINC001559178387	50	51.98	0.12
ZINC001559178387	25	52.16	0.17
ZINC001559178387	12.5	51.15	0.09
ZINC001559178387	1000	51.75	0.11
ZINC001559178387	500	51.57	0.24
ZINC001559178387	250	51.01	0.32
ZINC001559178387	125	50.39	0.77
ZINC001641481086	100	51.23	0
ZINC001641481086	50	51.06	0.04
ZINC001641481086	25	51.1	0.04
ZINC001641481086	12.5	51.25	0.09
ZINC001641481086	1000	51.34	0.16
ZINC001641481086	500	51.42	0.07
ZINC001641481086	250	51.46	0.07
ZINC001641481086	125	51.46	0.28
ZINC001652467570	100	51.03	0.13
ZINC001652467570	50	50.82	0.1
ZINC001652467570	25	50.86	0.23
ZINC001652467570	12.5	51	0.18
ZINC001652467570	1000	51.06	0.44
ZINC001652467570	500	51.36	0.05
ZINC001652467570	250	51.3	0.26
ZINC001652467570	125	51.34	0.36
Z1082933628	25	51.36	0.05
Z1082933628	12.5	51.41	0.12
Z1082933628	6.25	51.42	0.06
Z1082933628	50	51.35	0.16
Z1082933628	250	51.88	0.18
Z1082933628	125	51.82	0.12
Z1082933628	62.5	51.91	0.12
Z1082933628	500	51.37	0.16
Z4574659604	50	51.67	0.18
Z4574659604	25	51.54	0.04
Z4574659604	12.5	51.44	0.08
Z4574659604	100	51.84	0.26
Z4574659604	500	51.91	0.26
Z4574659604	250	51.91	0.12
Z4574659604	125	52.03	0.02
Z4574659604	1000	52.23	0.38
Z4718398515	100	52.83	0.11
Z4718398515	50	51.96	0.13
Z4718398515	25	51.63	0.22
Z4718398515	12.5	51.46	0.17
Z4718398515	1000	55.18	0.1
Z4718398515	500	54.13	0.06
Z4718398515	250	53.75	0.1
Z4718398515	125	53.29	0.15
Z4718398531	100	50.96	0.05
Z4718398531	50	51.14	0.22
Z4718398531	25	51.25	0.06
Z4718398531	12.5	51.1	0
Z4718398531	1000	51.7	0.25
Z4718398531	500	51.64	0.05
Z4718398531	250	51.58	0.07
Z4718398531	125	51.7	0.16
Z4718398539	50	55.56	0.16
Z4718398539	25	54.92	0.02
Z4718398539	12.5	53.86	0.3
Z4718398539	100	56.4	0.42
Z4718398539	500	58.26	0.09
Z4718398539	250	57.27	0.06
Z4718398539	125	56.6	0.12
Z4718398539	1000	58.81	0.37
Z4718398554	100	51.39	0.06
Z4718398554	50	51.46	0.1
Z4718398554	25	51.41	0.04
Z4718398554	12.5	51.36	0.16
Z4718398554	1000	51.27	0.14
Z4718398554	500	51.49	0.11
Z4718398554	250	51.33	0.04
Z4718398554	125	51.29	0.38
Z4718398569	25	51.91	0.18
Z4718398569	12.5	51.7	0.13
Z4718398569	100	52.22	0.22
Z4718398569	50	52.22	0.38
Z4718398569	250	51.28	0.73
Z4718398569	125	51.45	0.1
Z4718398569	1000	52.16	0.1
Z4718398569	500	51.91	0.3
Z4718398572	100	51.53	0.06
Z4718398572	50	51.38	0.12
Z4718398572	25	51.41	0.1
Z4718398572	12.5	51.37	0.01
Z4718398572	1000	52.47	0.1
Z4718398572	500	52.19	0.06
Z4718398572	250	52.24	0.18
Z4718398572	125	52.12	0.22
Z4718398580	100	51.86	0.06
Z4718398580	50	51.71	0.04
Z4718398580	25	52.03	0.16
Z4718398580	12.5	51.81	0.09
Z4718398580	1000	52.39	0.1
Z4718398580	500	52.52	0.1
Z4718398580	250	52.37	0.14
Z4718398580	125	51.98	0.23
Z4718398585	50	51.25	0.12
Z4718398585	25	51.32	0.06
Z4718398585	12.5	51.18	0
Z4718398585	100	51.36	0.16
Z4718398585	500	51.63	1.13
Z4718398585	250	51.74	0.13
Z4718398585	125	51.65	0.02
Z4718398585	1000	52.48	0.33
Z4718398593	30	51.81	0.13
Z4718398593	15	51.88	0
Z4718398593	7.5	51.67	0.15
Z4718398593	3.75	52.08	0.19
Z4718398593	300	51.74	0.06
Z4718398593	150	51.53	0.14
Z4718398593	75	51.34	0.27
Z4718398593	37.5	51.51	0.31
Z4718398598	50	51.44	0.1
Z4718398598	25	51.47	0.11
Z4718398598	12.5	51.5	0.07
Z4718398598	100	51.72	0.16
Z4718398598	500	40.11	9.89
Z4718398598	250	51.37	0.2
Z4718398598	125	51.31	0.04
Z4718398598	1000	36.97	13.17
Z4718398614	50	51.71	0.04
Z4718398614	25	51.75	0.04
Z4718398614	12.5	51.7	0.17
Z4718398614	100	51.64	0.16
Z4718398614	500	51.58	0.2
Z4718398614	250	51.46	0.08
Z4718398614	125	51.46	0.08
Z4718398614	1000	51.41	0.68
Z4661819162	25	51.54	0.08
Z4661819162	12.5	51.5	0.04
Z4661819162	100	51.67	0.15
Z4661819162	50	51.5	0.26
Z4661819162	250	51.59	0.34
Z4661819162	125	51.44	0.09
Z4661819162	1000	50.11	0.38
Z4661819162	500	51.35	0.15
Z4661819167	25	51.41	0.16
Z4661819167	12.5	51.17	0.13
Z4661819167	100	51.27	0.08
Z4661819167	50	51.48	0.15
Z4661819167	250	52.04	0.6
Z4661819167	125	51.77	0.11
Z4661819167	1000	52.22	0.04
Z4661819167	500	52.31	0.42
FRESH00002410346	25	49.09	0.05
FRESH00002410346	12.5	49.12	0.08
FRESH00002410346	6.25	49.05	0.13
FRESH00002410346	3.12	49.2	0.11
FRESH00002410346	100	49.07	0.08
FRESH00002410346	1.56	49.27	0.06
FRESH00002410346	50	49.29	0.12
FRESH00002410346	0	49.2	0.07
FRESH00010267028	25	49.32	0.1
FRESH00010267028	12.5	49.22	0.1
FRESH00010267028	6.25	49.13	0.06
FRESH00010267028	3.12	48.96	0.11
FRESH00010267028	100	49.02	0.44
FRESH00010267028	1.56	49.14	0.06
FRESH00010267028	50	49.32	0.06
FRESH00010267028	0	49	0.23
FRESH00010608284	100	48.67	0.06
FRESH00010608284	3.12	48.98	0.13
FRESH00010608284	1.56	48.71	0.25
FRESH00010608284	50	48.74	0.07
FRESH00010608284	0	49.09	0.21
FRESH00010608284	25	48.86	0.04
FRESH00010608284	12.5	48.99	0.07
FRESH00010608284	6.25	49.14	0.13
FRESH00012962804	25	49.52	0.19
FRESH00012962804	12.5	49.46	0.09
FRESH00012962804	6.25	49.2	0.15
FRESH00012962804	3.12	49.43	0.11
FRESH00012962804	100	50.08	0.11
FRESH00012962804	1.56	49.36	0.06
FRESH00012962804	50	49.52	0.04
FRESH00012962804	0	49.46	0.02
FRESH00014134848	25	49.47	0.07
FRESH00014134848	12.5	49.38	0.06
FRESH00014134848	6.25	49.43	0.04
FRESH00014134848	3.12	49.34	0.1
FRESH00014134848	100	49.5	0.1
FRESH00014134848	1.56	49.3	0.27
FRESH00014134848	50	49.53	0.05
FRESH00014134848	0	49.46	0.1
FRESH00014649046	100	49.57	0.05
FRESH00014649046	3.12	49.29	0.04
FRESH00014649046	1.56	49.41	0.12
FRESH00014649046	50	49.41	0.29
FRESH00014649046	0	49.29	0.04
FRESH00014649046	25	49.2	0.11
FRESH00014649046	12.5	49.48	0.16
FRESH00014649046	6.25	49.39	0
FRESH00020236831	100	51.56	0.05
FRESH00020236831	3.12	49.6	0.08
FRESH00020236831	1.56	49.39	0
FRESH00020236831	50	50.68	0.11
FRESH00020236831	0	49.34	0.05
FRESH00020236831	25	50.08	0.13
FRESH00020236831	12.5	49.6	0.11
FRESH00020236831	6.25	49.78	0.21
FRESH00020289192	100	49.07	0.19
FRESH00020289192	3.12	49.25	0.05
FRESH00020289192	1.56	49.21	0.09
FRESH00020289192	50	49.2	0.07
FRESH00020289192	0	49.29	0.18
FRESH00020289192	25	49.33	0.18
FRESH00020289192	12.5	49.18	0.18
FRESH00020289192	6.25	48.84	0.27
REAL250000548538	100	49.12	0.08
REAL250000548538	3.12	49.22	0.2
REAL250000548538	1.56	49.01	0.35
REAL250000548538	50	49.29	0.16
REAL250000548538	0	49.09	0.09
REAL250000548538	25	49.34	0.16
REAL250000548538	12.5	49.16	0.08
REAL250000548538	6.25	49.26	0.2
REAL250001652488	50	49.1	0.14
REAL250001652488	1.56	48.98	0.28
REAL250001652488	0.78	49.06	0.09
REAL250001652488	25	49.19	0.02
REAL250001652488	0	49.16	0.04
REAL250001652488	12.5	49.16	0.08
REAL250001652488	6.25	49.16	0.11
REAL250001652488	3.12	49.37	0.14
REAL250002155324	25	49.36	0.24
REAL250002155324	12.5	49.03	0.26
REAL250002155324	6.25	49.24	0.07
REAL250002155324	3.12	49.12	0.29
REAL250002155324	100	49.14	0.19
REAL250002155324	1.56	49.3	0.16
REAL250002155324	50	49.07	0.11
REAL250002155324	0	49.24	0.14
REAL250002852032	100	49.78	0.2
REAL250002852032	3.12	49.34	0.14
REAL250002852032	1.56	49.4	0.06
REAL250002852032	50	49.07	0.57
REAL250002852032	0	49.21	0.31
REAL250002852032	25	49.21	0.49
REAL250002852032	12.5	49.36	0.07
REAL250002852032	6.25	49.43	0.2
REAL250003296134	25	49.55	0.14
REAL250003296134	12.5	49.38	0.16
REAL250003296134	6.25	49.23	0.02
REAL250003296134	3.12	49.31	0.1
REAL250003296134	100	49.62	0.13
REAL250003296134	1.56	49.16	0.13
REAL250003296134	50	49.43	0.12
REAL250003296134	0	49.27	0.24
REAL250003324764	25	49.31	0.14
REAL250003324764	12.5	49.13	0.11
REAL250003324764	6.25	49.16	0.13
REAL250003324764	3.12	49.25	0.24
REAL250003324764	100	49.36	0.17
REAL250003324764	1.56	49.37	0.11
REAL250003324764	50	49.43	0.15
REAL250003324764	0	49.29	0
REAL250004627335	100	50.66	0.14
REAL250004627335	3.12	49.48	0.21
REAL250004627335	1.56	49.04	0.86
REAL250004627335	50	50.14	1.26
REAL250004627335	0	49.5	0.02
REAL250004627335	25	50.18	0.37
REAL250004627335	12.5	49.81	0.28
REAL250004627335	6.25	49.94	0.15
REAL300007318908	25	49.1	0.33
REAL300007318908	12.5	49	0.09
REAL300007318908	6.25	49.21	0.12
REAL300007318908	3.12	49.05	0.06
REAL300007318908	100	49.3	0.05
REAL300007318908	1.56	48.93	0.22
REAL300007318908	50	49.37	0.09
REAL300007318908	0	49.33	0.06
REAL300016493575	25	48.93	0.11
REAL300016493575	12.5	49.08	0.41
REAL300016493575	6.25	49.29	0.08
REAL300016493575	3.12	49.22	0.2
REAL300016493575	100	49.09	0.13
REAL300016493575	1.56	48.82	0.17
REAL300016493575	50	48.78	0.15
REAL300016493575	0	49.14	0.29
ZINC000273900063	25	49.23	0.24
ZINC000273900063	12.5	49.02	0.06
ZINC000273900063	6.25	48.95	0.07
ZINC000273900063	3.12	49.09	0.09
ZINC000273900063	100	49.19	0.09
ZINC000273900063	1.56	49.24	0.16
ZINC000273900063	50	49.44	0.21
ZINC000273900063	0	49.41	0.08
ZINC000359659274	100	50.07	0.04
ZINC000359659274	3.12	49.46	0.06
ZINC000359659274	1.56	49.01	0.73
ZINC000359659274	50	49.51	0.82
ZINC000359659274	0	49.41	0.23
ZINC000359659274	25	49.56	0.15
ZINC000359659274	12.5	49.91	0.09
ZINC000359659274	6.25	49.43	0.04
ZINC000611664196	100	48.57	0.04
ZINC000611664196	3.12	49.28	0.06
ZINC000611664196	1.56	49.25	0.12
ZINC000611664196	50	48.84	0.11
ZINC000611664196	0	49.14	0.28
ZINC000611664196	25	48.92	0.21
ZINC000611664196	12.5	48.72	0.47
ZINC000611664196	6.25	49.17	0.11
ZINC000751938095	100	48.39	0.85
ZINC000751938095	3.12	49.36	0.2
ZINC000751938095	1.56	49.36	0.06
ZINC000751938095	50	49.26	0.08
ZINC000751938095	0	49.38	0.09
ZINC000751938095	25	49.43	0.07
ZINC000751938095	12.5	49.34	0.1
ZINC000751938095	6.25	49.5	0.14
ZINC000833624464	100	49.23	0.06
ZINC000833624464	3.12	49.43	0.04
ZINC000833624464	1.56	49.53	0.12
ZINC000833624464	50	49.14	0.25
ZINC000833624464	0	49.24	0.25
ZINC000833624464	25	49.03	0.07
ZINC000833624464	12.5	49.13	0.06
ZINC000833624464	6.25	49.3	0.09
ZINC000850008207	25	50.11	0.22
ZINC000850008207	12.5	49.73	0.07
ZINC000850008207	6.25	49.59	0.11
ZINC000850008207	3.12	49.25	0.24
ZINC000850008207	100	51.34	0.1
ZINC000850008207	1.56	49.05	0.06
ZINC000850008207	50	50.86	0.15
ZINC000850008207	0	48.84	0.15
ZINC000885048835	100	49.41	0.2
ZINC000885048835	3.12	49.09	0.13
ZINC000885048835	1.56	49.15	0.18
ZINC000885048835	50	49.19	0.28
ZINC000885048835	0	49.25	0.16
ZINC000885048835	25	49.26	0.18
ZINC000885048835	12.5	48.93	0.31
ZINC000885048835	6.25	48.91	0.04
ZINC000891943247	25	49.42	0.31
ZINC000891943247	12.5	49.13	0.09
ZINC000891943247	6.25	49.14	0.1
ZINC000891943247	3.12	49.32	0.06
ZINC000891943247	100	49.4	0.21
ZINC000891943247	1.56	49.2	0.44
ZINC000891943247	50	49.33	0.34
ZINC000891943247	0	49.14	0.18
ZINC000893101964	100	49.38	0.09
ZINC000893101964	3.12	49.46	0.09
ZINC000893101964	1.56	49.45	0.17
ZINC000893101964	50	49.26	0.12
ZINC000893101964	0	49.34	0.1
ZINC000893101964	25	49.39	0.07
ZINC000893101964	12.5	49.32	0.07
ZINC000893101964	6.25	49.34	0.05
ZINC000949397098	25	49.57	0.02
ZINC000949397098	12.5	48.94	0.86
ZINC000949397098	6.25	49.26	0.02
ZINC000949397098	3.12	49.38	0.09
ZINC000949397098	100	49.6	0.15
ZINC000949397098	1.56	49.45	0.15
ZINC000949397098	50	49.66	0.21
ZINC000949397098	0	49.56	0.04
ZINC001119059028	100	49.19	0.06
ZINC001119059028	3.12	49.26	0.05
ZINC001119059028	1.56	49.34	0.05
ZINC001119059028	50	49.15	0.17
ZINC001119059028	0	49.43	0.12
ZINC001119059028	25	49.17	0.11
ZINC001119059028	12.5	49.2	0.18
ZINC001119059028	6.25	49.17	0.16
ZINC001240411747	100	49.14	0.22
ZINC001240411747	3.12	49.13	0.09
ZINC001240411747	1.56	49.33	0.04
ZINC001240411747	50	49.26	0.14
ZINC001240411747	0	49.38	0.14
ZINC001240411747	25	49.42	0.13
ZINC001240411747	12.5	49.23	0.1
ZINC001240411747	6.25	49.14	0.02
ZINC001320848619	25	49.13	0.02
ZINC001320848619	12.5	49.16	0.13
ZINC001320848619	6.25	49.29	0.48
ZINC001320848619	3.12	49.19	0.36
ZINC001320848619	100	49.26	0.11
ZINC001320848619	1.56	49.1	0.13
ZINC001320848619	50	49.1	0.2
ZINC001320848619	0	49.08	0.37
ZINC001327823432	100	49.61	0.38
ZINC001327823432	3.12	49.23	0.06
ZINC001327823432	1.56	49.28	0.24
ZINC001327823432	50	49.28	0.07
ZINC001327823432	0	48.95	0.08
ZINC001327823432	25	49.34	0.12
ZINC001327823432	12.5	49.28	0.16
ZINC001327823432	6.25	49.42	0.12
ZINC001335091110	25	49.31	0.22
ZINC001335091110	12.5	49.36	0.12
ZINC001335091110	6.25	49.4	0.14
ZINC001335091110	3.12	49.3	0.09
ZINC001335091110	100	49.16	0.08
ZINC001335091110	1.56	49.18	0.12
ZINC001335091110	50	49.09	0.09
ZINC001335091110	0	49.36	0.07
ZINC001364774273	25	49.3	0.09
ZINC001364774273	12.5	49.26	0.1
ZINC001364774273	6.25	49.29	0.1
ZINC001364774273	3.12	49.16	0.11
ZINC001364774273	100	49.33	0.09
ZINC001364774273	1.56	49.45	0.36
ZINC001364774273	50	49.39	0.07
ZINC001364774273	0	49.24	0.37
ZINC001434309614	100	49.21	0.18
ZINC001434309614	3.12	49.21	0.35
ZINC001434309614	1.56	49.23	0.13
ZINC001434309614	50	49.26	0.1
ZINC001434309614	0	49.15	0.2
ZINC001434309614	25	49.34	0.12
ZINC001434309614	12.5	49.2	0.07
ZINC001434309614	6.25	49.41	0.15
FRESH00004674769	25	49.84	0.19
FRESH00004674769	12.5	48.68	1.04
FRESH00004674769	6.25	49.45	0.05
FRESH00004674769	3.12	48.96	0.34
FRESH00004674769	100	51	0.28
FRESH00004674769	1.56	49.12	0.15
FRESH00004674769	50	49.92	0.43
FRESH00004674769	0	49.34	0.14
REAL250001448407	25	49.41	0.29
REAL250001448407	12.5	48.88	0.95
REAL250001448407	6.25	49.17	0.13
REAL250001448407	3.12	49.19	0.14
REAL250001448407	100	49.02	0.15
REAL250001448407	1.56	48.92	0.99
REAL250001448407	50	49.66	0.13
REAL250001448407	0	50.13	0.29
REAL250003774401	25	49.32	0.29
REAL250003774401	12.5	48.39	0.77
REAL250003774401	6.25	49.22	0.26
REAL250003774401	3.12	49.39	0
REAL250003774401	100	49.06	0.06
REAL250003774401	1.56	49.38	0.39
REAL250003774401	50	49.4	0.1
REAL250003774401	0	49.43	0.16
REAL250003958539	25	49.31	0.24
REAL250003958539	12.5	48.62	0.56
REAL250003958539	6.25	49.25	0.15
REAL250003958539	3.12	48.93	0.51
REAL250003958539	100	49.25	0.16
REAL250003958539	1.56	49.07	0.17
REAL250003958539	50	49.25	0.37
REAL250003958539	0	48.95	0.83
REAL300007260658	25	49.83	0.65
REAL300007260658	12.5	48.81	0.85
REAL300007260658	6.25	49.13	0.41
REAL300007260658	3.12	49.17	0.2
REAL300007260658	100	48.93	0.21
REAL300007260658	1.56	49.39	0.04
REAL300007260658	50	50	0.37
REAL300007260658	0	49.63	0.2
REAL300019621104	100	50.43	0.1
REAL300019621104	3.12	49.55	0.53
REAL300019621104	1.56	48.81	0.89
REAL300019621104	50	49.81	0.62
REAL300019621104	0	49.27	0.1
REAL300019621104	25	49.64	0.26
REAL300019621104	12.5	49.4	0.61
REAL300019621104	6.25	49.36	0.49
ZINC000183202483	12.5	49.1	0.27
ZINC000183202483	6.25	48.65	0.93
ZINC000183202483	3.12	49.23	0.1
ZINC000183202483	1.56	49.15	0.39
ZINC000183202483	50	48.65	0.35
ZINC000183202483	0.78	48.98	0.57
ZINC000183202483	25	49.17	0.49
ZINC000183202483	0	49.37	0.27
ZINC000904346960	100	49.34	0.45
ZINC000904346960	3.12	49.49	0.05
ZINC000904346960	1.56	48.6	0.72
ZINC000904346960	50	48.94	0.78
ZINC000904346960	0	49.22	0.12
ZINC000904346960	25	49.42	0.16
ZINC000904346960	12.5	48.95	0.33
ZINC000904346960	6.25	49.34	0.24
ZINC001156036512	50	49.17	0.06
ZINC001156036512	1.56	49.32	0.28
ZINC001156036512	0.78	48.81	0.88
ZINC001156036512	25	48.81	0.71
ZINC001156036512	0	48.99	0.19
ZINC001156036512	12.5	49.4	0.14
ZINC001156036512	6.25	49.38	0.23
ZINC001156036512	3.12	49.6	0.11
ZINC001240776402	100	47.76	2.17
ZINC001240776402	3.12	49.36	0.18
ZINC001240776402	1.56	48.53	0.83
ZINC001240776402	50	47.44	0.85
ZINC001240776402	0	49.09	0.09
ZINC001240776402	25	49.17	0.27
ZINC001240776402	12.5	49.18	0.96
ZINC001240776402	6.25	49.07	0.45
ZINC001365141527	100	48.89	0.02
ZINC001365141527	3.12	49.34	0.12
ZINC001365141527	1.56	48.72	1.03
ZINC001365141527	50	48.48	1.03
ZINC001365141527	0	49.52	0.11
ZINC001365141527	25	49.07	0.08
ZINC001365141527	12.5	48.86	0.23
ZINC001365141527	6.25	48.92	0.45
LL1_0016	100	50.18	0.24
LL1_0016	4	50.08	0.11
LL1_0010	25	50.34	0.12
LL1_0005	100	49.84	0.06
LL1_0005	4	50.09	0.05
LL1_0017	25	50	0.06
LL1_0023	100	54.36	0.2
LL1_0023	4	50.61	0.06
LL1_0025	25	49.97	0.13
LL1_0018	100	52.17	0.07
LL1_0018	4	50.07	0.11
LL1_0014	25	51.06	0.18
LL1_0027	100	50	0.12
LL1_0027	4	50.36	0.64
LL1_0010	13	50.1	0.21
LL1_0017	13	50.11	0.32
LL1_0025	13	49.7	0.21
LL1_0014	13	50.47	0.12
LL1_0016	2	50.28	0.12
LL1_0005	2	49.91	0.09
LL1_0023	2	50.51	0.18
LL1_0018	2	49.78	0.25
LL1_0027	2	49.67	0.22
LL1_0016	50	50.08	0.06
LL1_0005	50	49.57	0.09
LL1_0023	50	53.54	0.54
LL1_0018	50	51.63	0.31
LL1_0027	50	49.84	0.02
LL1_0010	7	50.44	0.06
LL1_0017	7	50.31	0.12
LL1_0025	7	49.97	0.34
LL1_0014	7	50.12	0.18
LL1_0016	0	49.83	0.22
LL1_0005	0	49.66	0.09
LL1_0023	0	49.83	0.18
LL1_0018	0	49.47	0.16
LL1_0027	0	49.56	0.11
LL1_0016	25	50.33	0.16
LL1_0005	25	50.26	0.22
LL1_0023	25	53.17	0.49
LL1_0018	25	51.08	0.13
LL1_0027	25	49.69	0.15
LL1_0010	4	50.37	0.24
LL1_0017	4	50.27	0.1
LL1_0025	4	49.97	0.09
LL1_0014	4	49.77	0.15
LL1_0010	100	50.52	0.18
LL1_0017	100	50.38	0.35
LL1_0025	100	51.01	0.19
LL1_0014	100	53.1	0.73
LL1_0016	13	50.42	0.33
LL1_0005	13	50.21	0.26
LL1_0023	13	52.36	0.14
LL1_0018	13	50.52	0.21
LL1_0027	13	49.87	0.06
LL1_0010	2	50.48	0.15
LL1_0017	2	50.38	0.19
LL1_0025	2	49.74	0.14
LL1_0014	2	49.77	0.26
LL1_0010	50	50.28	0.2
LL1_0017	50	50.26	0.21
LL1_0025	50	50.27	0.21
LL1_0014	50	51.88	0.08
LL1_0016	7	50.24	0.14
LL1_0005	7	50.08	0.19
LL1_0023	7	51.23	0.22
LL1_0018	7	50.01	0.2
LL1_0027	7	49.88	0.38
LL1_0010	0	49.84	0.06
LL1_0017	0	49.88	0.15
LL1_0025	0	49.66	0.11
LL1_0014	0	49.9	0.28
8539_0029	100	53.7	0.54
8539_0029	3.12	50.85	1.33
8539_0027	25	50.24	2.47
8539_0030	100	54.89	0.68
8539_0030	3.12	50.21	0.8
8539_0026	25	49.24	1.12
8539_0025	100	50.09	0.59
8539_0025	3.12	49.84	0.76
8539_0037	25	49.15	0.52
8539_0038	100	49.98	0.65
8539_0038	3.12	49.81	0.63
8539_0039	25	49.29	0.33
8539_0046	100	50.11	0.47
8539_0046	3.12	50.65	1.27
8539_0041	25	50.85	2.69
8539_0014	100	52.65	0.58
8539_0014	3.12	50.11	0.35
8539_0009	25	49.91	1.02
8539_0076	100	49.45	0.32
8539_0076	3.12	50.37	0.71
8539_0007	25	49.33	1.88
8539_0002	100	54.49	3.99
8539_0002	3.12	50.18	0.61
8539_0027	12.5	52.02	0.84
8539_0026	12.5	50.78	0.65
8539_0037	12.5	50.38	0.5
8539_0039	12.5	49.96	0.44
8539_0041	12.5	53.23	0.74
8539_0009	12.5	50.33	0.47
8539_0007	12.5	51.49	0.85
8539_0029	1.56	50.27	0.5
8539_0030	1.56	49.98	0.22
8539_0025	1.56	49.8	0.17
8539_0038	1.56	50.08	0.34
8539_0046	1.56	49.76	0.61
8539_0014	1.56	49.78	0.67
8539_0076	1.56	49.85	0.87
8539_0002	1.56	49.75	1.03
8539_0029	50	52.98	1.35
8539_0030	50	53.55	0.6
8539_0025	50	50.21	0.55
8539_0038	50	50.78	0.8
8539_0046	50	56.8	0.66
8539_0014	50	52.47	0.98
8539_0076	50	50.62	1.27
8539_0002	50	56.05	1.17
8539_0027	6.25	51.09	0.73
8539_0026	6.25	50.31	0.78
8539_0037	6.25	50.2	0.83
8539_0039	6.25	50.22	1.01
8539_0041	6.25	52.74	1.06
8539_0009	6.25	51.11	0.99
8539_0007	6.25	51.88	1.12
8539_0029	0	50.04	0.84
8539_0030	0	49.97	0.86
8539_0025	0	50.13	0.85
8539_0038	0	50.26	1.1
8539_0046	0	50.39	1.13
8539_0014	0	50.82	1.1
8539_0076	0	50.94	1.06
8539_0002	0	50.66	0.95
8539_0029	25	52.47	1.18
8539_0030	25	52.54	0.96
8539_0025	25	50.07	0.97
8539_0038	25	50.6	1.08
8539_0046	25	55.37	0.78
8539_0014	25	51.08	1.1
8539_0076	25	50.14	0.83
8539_0002	25	54.3	0.79
8539_0027	3.12	51.52	1.12
8539_0026	3.12	51.06	0.96
8539_0037	3.12	51.04	1.11
8539_0039	3.12	51.03	0.95
8539_0041	3.12	51.32	0.98
8539_0009	3.12	50.24	0.83
8539_0007	3.12	50.53	1
8539_0027	100	55.27	0.55
8539_0026	100	52.12	0.43
8539_0037	100	50.89	0.5
8539_0039	100	50.61	0.38
8539_0041	100	55.42	0.62
8539_0009	100	50.8	1.77
8539_0007	100	50.28	2.38
8539_0029	12.5	52.79	0.72
8539_0030	12.5	52.68	0.62
8539_0025	12.5	51.04	0.5
8539_0038	12.5	51.23	0.81
8539_0046	12.5	54.99	1.04
8539_0014	12.5	50.66	0.33
8539_0076	12.5	49.36	0.97
8539_0002	12.5	51.94	0.51
8539_0027	1.56	50.28	1.31
8539_0026	1.56	50.09	1.34
8539_0037	1.56	49.96	1.45
8539_0039	1.56	49.74	1.44
8539_0041	1.56	49.81	0.58
8539_0009	1.56	48.5	0.52
8539_0007	1.56	48.68	0.15
8539_0027	50	53.12	1.33
8539_0026	50	49.69	1.8
8539_0037	50	49.18	1.63
8539_0039	50	48.96	1.19
8539_0041	50	52.5	3.43
8539_0009	50	49.54	1.57
8539_0007	50	50.66	2.21
8539_0029	6.25	49.46	0.16
8539_0030	6.25	49.95	0.4
8539_0025	6.25	48.51	0.21
8539_0038	6.25	48.31	0.2
8539_0046	6.25	51.51	0.28
8539_0014	6.25	49.18	0.24
8539_0076	6.25	48.59	0.52
8539_0002	6.25	50.83	0.33
8539_0027	0	49.05	0.21
8539_0026	0	48.6	0.35
8539_0037	0	48.68	0.29
8539_0039	0	48.94	0.43
8539_0041	0	49.42	0.72
8539_0009	0	49.08	0.76
8539_0007	0	48.46	0.2
8539_0023	100	58.23	0.02
8539_0023	3.12	48.59	0.33
8539_0011	25	48.84	0.98
8539_0006	100	43.81	8.08
8539_0006	3.12	48.46	0.18
8539_0011	12.5	49.39	0.11
8539_0023	1.56	48.5	0.16
8539_0006	1.56	48.79	0.46
8539_0023	50	57.41	0.13
8539_0006	50	48.62	0.28
8539_0011	6.25	48.93	0.23
8539_0023	0	48.34	0.13
8539_0006	0	49.09	0.05
8539_0023	25	56.07	0.19
8539_0006	25	48.22	0.12
8539_0011	3.12	48.46	0.2
8539_0011	100	49.03	1.9
8539_0023	12.5	50.64	3.87
8539_0006	12.5	48.55	0.29
8539_0011	1.56	48.76	0.09
8539_0011	50	49.76	1.1
8539_0023	6.25	48.39	0.16
8539_0006	6.25	48.43	0.3
8539_0011	0	48.53	0.15
